# Supplementary material for: Synthesis and Antimicrobial Activity of δ-Viniferin Analogues and Isosteres
Source: Molecules. 2021 Dec 15;26(24):7594. doi: 10.3390/molecules26247594 (PMC8703454; doi:10.3390/molecules26247594)
Supplement: Supplementary file 1 [file molecules-26-07594-s001.zip]

Archive with 1 entries (1 files):
- molecules-1479046-supplementary.pdf
